# Supplementary material for: The Role of 18F-FDG PET/CT in Monitoring Immunotherapy Response in Non-Small Cell Lung Cancer: Current Evidence and Challenges: A Narrative Review
Source: Diagnostics (Basel). 2025 Oct 30;15(21):2754. doi: 10.3390/diagnostics15212754 (PMC12607320; doi:10.3390/diagnostics15212754)
Supplement: Supplementary file 1 [file diagnostics-15-02754-s001.zip]

Archive with 1 entries (1 files):
- diagnostics-3928680-supplementary.pdf
